# Supplementary material for: Redetermination of bis­(2-formyl­phenolato-κ2 O,O′)nickel(II) as bis­[2-(imino­meth­yl)phenolato-κ2 N,O′]nickel(II)
Source: Acta Crystallogr Sect E Struct Rep Online. 2009 Dec 24;66(Pt 1):m100. doi: 10.1107/S160053680905483X (PMC2979995; doi:10.1107/S160053680905483X)
Supplement: Supplementary file 1 [file e-66-0m100-sup1.cif]

##############################################################################
###                                                                        ###
###        Electronic paper (Acta Crystallographica Section E)             ###
###                                                                        ###
##############################################################################
#                                                                            #
# This CIF contains the data in a paper accepted for publication in Acta     #
# Crystallographica Section E. It conforms to the requirements of Notes      #
# for Authors for Section E, and has been peer reviewed under the auspices   #
# of the IUCr Commission on Journals.                                        #
#                                                                            #
# Full details of the Crystallographic Information File format               #
# are given in the paper "The Crystallographic Information File (CIF):       #
# a New Standard Archive File for Crystallography" by S. R. Hall, F. H.      #
# Allen and I. D. Brown [Acta Cryst. (1991), A47, 655-685].                  #
#                                                                            #
# The current version of the core CIF dictionary is obtainable from          #
# ftp://ftp.iucr.org/pub/cif_core.dic. The current version number is 2.4.    #
#                                                                            #
# Software is freely available for graphical display of the structure(s) in  #
# this CIF.  For information consult the CIF home page http://www.iucr.org/  #
# cif/home.html                                                              #
#                                                                            #
# This file may be used for bona fide research purposes within the           #
# scientific community so long as proper attribution is given to the journal # 
# article from which it was obtained.                                        #
#                                                                            #
##############################################################################
                                             
data_I
_audit_creation_method     SHELXTL-Plus
_chemical_name_systematic
;
bis[2-(iminomethyl)phenolato-\k^2^<i>N</i>,<i>O</i>']nickel(II)
;
_chemical_name_common     ?
_chemical_formula_moiety     'C14 H12 N2 Ni O2'
_chemical_formula_sum     'C14 H12 N2 Ni O2'
_chemical_formula_iupac     '[Ni (C7 H6 N O)2]'
_chemical_formula_weight     298.97
_chemical_melting_point     ?
_symmetry_cell_setting     monoclinic
_symmetry_space_group_name_H-M     'P 21/c'
_symmetry_space_group_name_Hall     '-P 2ybc'
loop_
    _symmetry_equiv_pos_as_xyz
    'x, y, z'
    '-x, y+1/2, -z+1/2'
    '-x, -y, -z'
    'x, -y-1/2, z-1/2'
_cell_length_a     12.934(3)
_cell_length_b     5.8270(10)
_cell_length_c     8.108(2)
_cell_angle_alpha     90.00
_cell_angle_beta     95.67(3)
_cell_angle_gamma     90.00
_cell_volume     608.1(2)
_cell_formula_units_Z     2
_cell_measurement_reflns_used     25
_cell_measurement_theta_min     6.5
_cell_measurement_theta_max     15
_cell_measurement_temperature     293(2)
_exptl_crystal_description     block
_exptl_crystal_colour     red
_exptl_crystal_size_max     0.24
_exptl_crystal_size_mid     0.21
_exptl_crystal_size_min     0.16
_exptl_crystal_density_diffrn     1.633
_exptl_crystal_density_meas     ?
_exptl_crystal_density_method     'not measured'
_exptl_crystal_F_000     308
_exptl_absorpt_coefficient_mu     1.593
_exptl_absorpt_correction_type     psi-scan
_exptl_absorpt_process_details     '(Kopfmann & Huber, 1968)'
_exptl_absorpt_correction_T_min     0.688
_exptl_absorpt_correction_T_max     0.774
_exptl_special_details
;
;
_diffrn_ambient_temperature     293(2)
_diffrn_radiation_type     MoK\a
_diffrn_radiation_wavelength     0.71073
_diffrn_radiation_source     'fine-focus sealed tube'
_diffrn_radiation_monochromator     graphite
_diffrn_measurement_device_type     'Siemens R3m'
_diffrn_measurement_method     \w
_diffrn_detector_area_resol_mean     ?
_diffrn_reflns_number     1224
_diffrn_reflns_av_R_equivalents     0.0000
_diffrn_reflns_av_sigmaI/netI     0.0616
_diffrn_reflns_theta_min     3.17
_diffrn_reflns_theta_max     27.04
_diffrn_reflns_theta_full     27.04
_diffrn_measured_fraction_theta_max     0.915
_diffrn_measured_fraction_theta_full     0.915
_diffrn_reflns_limit_h_min     -16
_diffrn_reflns_limit_h_max     16
_diffrn_reflns_limit_k_min     0
_diffrn_reflns_limit_k_max     7
_diffrn_reflns_limit_l_min     0
_diffrn_reflns_limit_l_max     10
_diffrn_standards_number     2
_diffrn_standards_interval_count     200
_diffrn_standards_interval_time     ?
_diffrn_standards_decay_%     0
_refine_special_details
;
;
_reflns_number_total     1224
_reflns_number_gt     856
_reflns_threshold_expression     I>2\s(I)
_refine_ls_structure_factor_coef     Fsqd
_refine_ls_matrix_type     full
_refine_ls_R_factor_all     0.0765
_refine_ls_R_factor_gt     0.0412
_refine_ls_wR_factor_gt     0.0774
_refine_ls_wR_factor_ref     0.0907
_refine_ls_goodness_of_fit_ref     0.949
_refine_ls_restrained_S_all     0.949
_refine_ls_number_reflns     1224
_refine_ls_number_parameters     91
_refine_ls_number_restraints     0
_refine_ls_number_constraints     0
_refine_ls_hydrogen_treatment     mixed
_refine_ls_weighting_scheme     calc
_refine_ls_weighting_details
         'calc w=1/[\s^2^(Fo^2^)+(0.0158P)^2^+1.3629P] where P=(Fo^2^+2Fc^2^)/3'
_atom_sites_solution_hydrogens     geom
_atom_sites_solution_primary     'See text'
_atom_sites_solution_secondary     difmap
_refine_ls_shift/su_max     0.000
_refine_ls_shift/su_mean     0.000
_refine_diff_density_max     0.538
_refine_diff_density_min     -0.293
_refine_ls_extinction_method     none
_refine_ls_extinction_coef     ?
loop_
    _atom_type_symbol
    _atom_type_description
    _atom_type_scat_dispersion_real
    _atom_type_scat_dispersion_imag
    _atom_type_scat_source
    'C' 'C' 0.0033 0.0016
                         'International Tables Vol C Tables 4.2.6.8 and 6.1.1.4'
    'H' 'H' 0.0000 0.0000
                         'International Tables Vol C Tables 4.2.6.8 and 6.1.1.4'
    'Ni' 'Ni' 0.3393 1.1124
                         'International Tables Vol C Tables 4.2.6.8 and 6.1.1.4'
    'O' 'O' 0.0106 0.0060
                         'International Tables Vol C Tables 4.2.6.8 and 6.1.1.4'
    'N' 'N' 0.0061 0.0033
                         'International Tables Vol C Tables 4.2.6.8 and 6.1.1.4'
_computing_data_collection     'XSCANS (Siemens, 1990)'
_computing_cell_refinement     'XSCANS (Siemens, 1990)'
_computing_data_reduction     'SHELXTL-Plus (Sheldrick, 2008)'
_computing_structure_solution     'WinGX (Farrugia, 1999)'
_computing_structure_refinement     'SHELXTL-Plus (Sheldrick, 2008)'
_computing_molecular_graphics     'SHELXTL-Plus (Sheldrick, 2008)'
_computing_publication_material     'SHELXTL-Plus (Sheldrick, 2008)'
loop_
    _atom_site_type_symbol
    _atom_site_label
    _atom_site_fract_x
    _atom_site_fract_y
    _atom_site_fract_z
    _atom_site_U_iso_or_equiv
    _atom_site_adp_type
    _atom_site_calc_flag
    _atom_site_refinement_flags
    _atom_site_occupancy
    _atom_site_disorder_assembly
    _atom_site_disorder_group
    Ni Ni1 0.5000 0.5000 0.5000 0.0286(2) Uani d S 1 . .
    O O1 0.59659(18) 0.6557(4) 0.6384(3) 0.0365(6) Uani d . 1 . .
    N N2 0.5867(2) 0.2527(5) 0.4760(4) 0.0327(7) Uani d . 1 . .
    H H2 0.566(4) 0.155(10) 0.426(6) 0.080 Uiso d . 1 . .
    C C1 0.6925(3) 0.5968(6) 0.6852(4) 0.0273(7) Uani d . 1 . .
    C C2 0.7541(3) 0.7483(6) 0.7889(4) 0.0322(8) Uani d . 1 . .
    H H2A 0.7255 0.8854 0.8217 0.080 Uiso calc R 1 . .
    C C3 0.8555(3) 0.6969(7) 0.8424(4) 0.0380(9) Uani d . 1 . .
    H H3A 0.8951 0.8018 0.9080 0.080 Uiso calc R 1 . .
    C C4 0.9001(3) 0.4889(8) 0.7996(4) 0.0425(9) Uani d . 1 . .
    H H4A 0.9681 0.4524 0.8392 0.080 Uiso calc R 1 . .
    C C5 0.8416(3) 0.3408(7) 0.6985(4) 0.0367(9) Uani d . 1 . .
    H H5A 0.8714 0.2044 0.6669 0.080 Uiso calc R 1 . .
    C C6 0.7383(3) 0.3887(6) 0.6412(4) 0.0281(7) Uani d . 1 . .
    C C7 0.6807(3) 0.2243(6) 0.5385(4) 0.0302(8) Uani d . 1 . .
    H H7A 0.7136 0.0877 0.5155 0.080 Uiso calc R 1 . .
loop_
    _atom_site_aniso_label
    _atom_site_aniso_U_11
    _atom_site_aniso_U_22
    _atom_site_aniso_U_33
    _atom_site_aniso_U_12
    _atom_site_aniso_U_13
    _atom_site_aniso_U_23
    Ni1 0.0320(3) 0.0210(3) 0.0320(3) 0.0036(3) -0.0010(2) -0.0070(3)
    O1 0.0379(14) 0.0282(14) 0.0416(14) 0.0053(11) -0.0051(11) -0.0141(11)
    N2 0.0400(17) 0.0209(16) 0.0368(17) 0.0032(14) 0.0012(13) -0.0101(13)
    C1 0.0332(18) 0.0237(16) 0.0248(16) -0.0026(15) 0.0022(14) 0.0017(14)
    C2 0.045(2) 0.0231(18) 0.0279(17) -0.0029(16) 0.0023(15) 0.0016(14)
    C3 0.044(2) 0.035(2) 0.035(2) -0.0122(18) -0.0021(16) 0.0012(16)
    C4 0.0359(18) 0.045(2) 0.0454(19) 0.000(2) -0.0030(15) 0.005(2)
    C5 0.041(2) 0.034(2) 0.0349(19) 0.0044(17) 0.0024(15) 0.0006(16)
    C6 0.0351(18) 0.0251(18) 0.0243(16) 0.0006(15) 0.0041(14) 0.0015(14)
    C7 0.0413(19) 0.0195(17) 0.0304(17) 0.0045(15) 0.0054(15) -0.0028(14)
_geom_special_details
;
;
loop_
    _geom_bond_atom_site_label_1
    _geom_bond_atom_site_label_2
    _geom_bond_site_symmetry_2
    _geom_bond_distance
    _geom_bond_publ_flag
    Ni1 O1 3_666 1.835(2) ?
    Ni1 O1 . 1.835(2) ?
    Ni1 N2 . 1.848(3) ?
    Ni1 N2 3_666 1.848(3) ?
    O1 C1 . 1.307(4) ?
    N2 C7 . 1.280(5) ?
    N2 H2 . 0.73(5) ?
    C1 C6 . 1.410(5) ?
    C1 C2 . 1.410(5) ?
    C2 C3 . 1.373(5) ?
    C2 H2A . 0.9300 ?
    C3 C4 . 1.401(6) ?
    C3 H3A . 0.9300 ?
    C4 C5 . 1.366(5) ?
    C4 H4A . 0.9300 ?
    C5 C6 . 1.399(5) ?
    C5 H5A . 0.9300 ?
    C6 C7 . 1.430(5) ?
    C7 H7A . 0.9300 ?
loop_
    _geom_angle_atom_site_label_1
    _geom_angle_atom_site_label_2
    _geom_angle_atom_site_label_3
    _geom_angle_site_symmetry_1
    _geom_angle_site_symmetry_3
    _geom_angle
    _geom_angle_publ_flag
    O1 Ni1 O1 3_666 . 180.0000(10)
                                 ?
    O1 Ni1 N2 3_666 . 86.19(11) ?
    O1 Ni1 N2 . . 93.81(11) ?
    O1 Ni1 N2 3_666 3_666 93.81(11) ?
    O1 Ni1 N2 . 3_666 86.19(11) ?
    N2 Ni1 N2 . 3_666 180.00(18) ?
    C1 O1 Ni1 . . 128.1(2) ?
    C7 N2 Ni1 . . 128.4(2) ?
    C7 N2 H2 . . 114(4) ?
    Ni1 N2 H2 . . 118(4) ?
    O1 C1 C6 . . 124.2(3) ?
    O1 C1 C2 . . 118.2(3) ?
    C6 C1 C2 . . 117.6(3) ?
    C3 C2 C1 . . 121.1(3) ?
    C3 C2 H2A . . 119.4 ?
    C1 C2 H2A . . 119.4 ?
    C2 C3 C4 . . 121.0(3) ?
    C2 C3 H3A . . 119.5 ?
    C4 C3 H3A . . 119.5 ?
    C5 C4 C3 . . 118.6(3) ?
    C5 C4 H4A . . 120.7 ?
    C3 C4 H4A . . 120.7 ?
    C4 C5 C6 . . 121.8(4) ?
    C4 C5 H5A . . 119.1 ?
    C6 C5 H5A . . 119.1 ?
    C5 C6 C1 . . 119.9(3) ?
    C5 C6 C7 . . 119.0(3) ?
    C1 C6 C7 . . 121.1(3) ?
    N2 C7 C6 . . 124.3(3) ?
    N2 C7 H7A . . 117.9 ?
    C6 C7 H7A . . 117.9 ?
loop_
    _geom_torsion_atom_site_label_1
    _geom_torsion_atom_site_label_2
    _geom_torsion_atom_site_label_3
    _geom_torsion_atom_site_label_4
    _geom_torsion_site_symmetry_1
    _geom_torsion_site_symmetry_2
    _geom_torsion_site_symmetry_3
    _geom_torsion_site_symmetry_4
    _geom_torsion
    _geom_torsion_publ_flag
    N2 Ni1 O1 C1 . . . . 3.4(3) ?
    N2 Ni1 O1 C1 3_666 . . . -176.6(3) ?
    O1 Ni1 N2 C7 3_666 . . . 178.7(3) ?
    O1 Ni1 N2 C7 . . . . -1.3(3) ?
    Ni1 O1 C1 C6 . . . . -3.3(5) ?
    Ni1 O1 C1 C2 . . . . 178.0(2) ?
    O1 C1 C2 C3 . . . . -179.9(3) ?
    C6 C1 C2 C3 . . . . 1.3(5) ?
    C1 C2 C3 C4 . . . . -1.9(5) ?
    C2 C3 C4 C5 . . . . 2.2(6) ?
    C3 C4 C5 C6 . . . . -1.9(6) ?
    C4 C5 C6 C1 . . . . 1.3(5) ?
    C4 C5 C6 C7 . . . . -178.7(3) ?
    O1 C1 C6 C5 . . . . -179.6(3) ?
    C2 C1 C6 C5 . . . . -0.9(5) ?
    O1 C1 C6 C7 . . . . 0.4(5) ?
    C2 C1 C6 C7 . . . . 179.1(3) ?
    Ni1 N2 C7 C6 . . . . -0.9(5) ?
    C5 C6 C7 N2 . . . . -178.2(3) ?
    C1 C6 C7 N2 . . . . 1.8(5) ?
data_global
_journal_date_recd_electronic     2009-09-15
_journal_date_accepted     2009-12-21
_journal_name_full     'Acta Crystallographica, Section E'
_journal_year     2010
_journal_volume     66
_journal_issue      1
_journal_page_first     m100
_journal_page_last     m100
_journal_paper_category     QM
_journal_coeditor_code     WM2259
_publ_contact_author_name     'Sylvain Bern\`es'
_publ_contact_author_address
;
DEP Facultad de Ciencias Qu\'imicas, UANL
Guerrero y Progreso S/N
Col. Trevi\\~no
64570 Monterrey, N.L.
Mexico
;
_publ_contact_author_email     sylvain_bernes@hotmail.com
_publ_contact_author_fax     (+52)(81)82204900x3460
_publ_contact_author_phone     (+52)(81)82204918
_publ_section_title
;
Redetermination of bis(2-formylphenolato-\k^2^<i>O</i>,<i>O</i>')nickel(II) as
bis[2-(iminomethyl)phenolato-\k^2^<i>N</i>,<i>O</i>']nickel(II)
;
loop_
    _publ_author_name
    _publ_author_footnote
    _publ_author_address
    "Bern\`es, Sylvain" .
;
DEP Facultad de Ciencias Qu\'imicas, UANL
Guerrero y Progreso S/N
Col. Trevi\~no
64570 Monterrey, NL
Mexico
;
_publ_section_synopsis     .
