# Supplementary material for: Redetermination of bis­(2-formyl­phenolato-κ2 O,O′)nickel(II) as bis­[2-(imino­meth­yl)phenolato-κ2 N,O′]nickel(II)
Source: Acta Crystallogr Sect E Struct Rep Online. 2009 Dec 24;66(Pt 1):m100. doi: 10.1107/S160053680905483X (PMC2979995; doi:10.1107/S160053680905483X)
Supplement: Supplementary file 2 [file e-66-0m100-Isup2.hkl]

# 
# h,k,l, Fc-squared, Fo-squared, sigma(Fo-squared) and status flag 
# 
data_I
_shelx_title '    I in space group P 21/c' 
_shelx_refln_list_code          4 
_shelx_F_calc_maximum       59.37 
_exptl_crystal_F_000       308.00 
_reflns_d_resolution_high  0.7818 
 
loop_ 
 _symmetry_equiv_pos_as_xyz 
 'x, y, z' 
 '-x, y+1/2, -z+1/2' 
 '-x, -y, -z' 
 'x, -y-1/2, z-1/2' 
 
_cell_length_a    12.9340 
_cell_length_b     5.8270 
_cell_length_c     8.1080 
_cell_angle_alpha  90.000 
_cell_angle_beta   95.670 
_cell_angle_gamma  90.000 
 
_shelx_F_squared_multiplier     1.000 
 
loop_ 
 _refln_index_h 
 _refln_index_k 
 _refln_index_l 
 _refln_F_squared_calc 
 _refln_F_squared_meas 
 _refln_F_squared_sigma 
 _refln_observed_status 
   2   0   0       23.39       17.11      2.28 o 
   4   0   0       95.16      101.95      7.84 o 
   5   0   0     2338.07     2298.50     38.86 o 
   6   0   0       93.42       59.42      7.18 o 
   7   0   0       51.31      127.62     10.49 o 
   8   0   0     1056.03     1047.42     25.29 o 
   9   0   0     1113.99     1086.74     27.05 o 
  10   0   0      832.22      797.42     23.86 o 
  11   0   0     1228.81     1192.68     30.96 o 
  12   0   0     1045.05     1007.14     29.28 o 
  13   0   0       87.73      127.77     15.89 o 
  14   0   0       15.86       34.76     15.46 o 
  15   0   0       85.79      104.16     18.96 o 
  16   0   0       35.36       40.93     18.90 o 
   1   1   0        0.14       -1.03      1.09 o 
   2   1   0      141.78      139.66      3.87 o 
   3   1   0       34.99       27.42      2.98 o 
   4   1   0        8.31        8.39      3.24 o 
   5   1   0       12.37        8.47      3.54 o 
   6   1   0       32.58       34.36      4.70 o 
   7   1   0      206.70      227.76     10.74 o 
   8   1   0        0.59       -3.19      5.44 o 
   9   1   0       56.73       49.02      7.47 o 
  10   1   0        0.10       -6.85      6.85 o 
  11   1   0       29.59       24.77      8.38 o 
  12   1   0       43.12       23.08      9.04 o 
  13   1   0        5.11       -9.64      9.64 o 
  14   1   0        3.47       -4.97     10.80 o 
  15   1   0        0.75        7.42     11.80 o 
  16   1   0        0.00      -14.16     20.32 o 
   0   2   0       93.78      121.54      6.98 o 
   1   2   0      290.55      336.77      6.76 o 
   3   2   0     1343.57     1410.51     12.45 o 
   5   2   0     3434.13     3669.86     41.49 o 
   6   2   0     1240.62     1235.23     20.54 o 
   7   2   0     1991.60     1975.44     26.29 o 
   8   2   0      661.29      630.24     13.68 o 
   9   2   0      300.77      278.50     11.04 o 
  10   2   0      675.03      678.30     16.13 o 
  11   2   0        5.12        2.50      8.61 o 
  12   2   0       34.98       31.82      9.25 o 
  13   2   0      250.18      261.86     15.89 o 
  14   2   0      120.45      151.29     13.60 o 
  15   2   0      164.39      184.61     15.13 o 
   1   3   0        0.84       -2.01      3.31 o 
   2   3   0     1146.47     1302.56     14.01 o 
   3   3   0      453.78      490.57      9.19 o 
   4   3   0       14.42       24.10      3.24 o 
   5   3   0       78.97      103.86      7.16 o 
   6   3   0       11.08        7.91      4.36 o 
   7   3   0      206.62      192.97      7.83 o 
   8   3   0        7.03       -1.95      6.09 o 
   9   3   0      487.49      506.85     15.42 o 
  10   3   0       88.77       94.48      7.73 o 
  11   3   0       73.24       63.59      8.12 o 
  12   3   0       55.21       54.21      8.85 o 
  13   3   0        3.14        0.78      9.42 o 
  14   3   0        1.08      -10.28     10.28 o 
  15   3   0        1.33       24.36     14.92 o 
   0   4   0     1138.81     1186.41     26.37 o 
   1   4   0      688.93      700.34     13.46 o 
   3   4   0      826.73      813.34     14.47 o 
   4   4   0      516.28      507.86     11.37 o 
   5   4   0      638.85      616.76     19.75 o 
   6   4   0      284.88      270.20     10.03 o 
   7   4   0      658.03      693.29     15.05 o 
   8   4   0      325.72      331.13     12.25 o 
   9   4   0       48.53       57.07      9.44 o 
  10   4   0      251.42      253.65     19.39 o 
  11   4   0      214.99      221.92     14.57 o 
  12   4   0      218.10      250.18     16.03 o 
  13   4   0      110.24      142.56     14.94 o 
   1   5   0        0.62       -0.61      6.12 o 
   2   5   0      265.42      270.99     10.52 o 
   3   5   0      349.84      352.17     16.47 o 
   4   5   0        1.22       -8.72      9.15 o 
   5   5   0        4.56       -9.17      9.17 o 
   6   5   0        7.62        4.38     10.37 o 
   7   5   0       19.02        5.07     11.10 o 
   8   5   0       20.70       -8.39     13.20 o 
   9   5   0      192.72      212.79     18.82 o 
  10   5   0       64.00       63.88     16.64 o 
  11   5   0       21.06        8.65     16.94 o 
  12   5   0        2.29       -7.10     18.96 o 
   1   6   0       91.35      100.51     13.40 o 
   2   6   0      635.59      625.95     23.01 o 
   3   6   0      624.91      558.89     21.92 o 
   4   6   0       16.36       19.43     12.13 o 
   5   6   0      124.51      130.58     15.54 o 
   6   6   0      282.00      243.03     19.05 o 
   7   6   0      195.06      203.33     19.56 o 
   8   6   0      217.77      219.62     20.39 o 
   9   6   0      164.52      181.62     21.00 o 
   4   7   0       18.09       31.34     16.22 o 
   5   7   0        2.87      -15.76     15.76 o 
 -16   1   1       72.58       68.57     18.97 o 
 -15   1   1       62.00       68.19     12.86 o 
 -14   1   1       65.97       83.42     12.22 o 
 -13   1   1      347.20      335.42     14.66 o 
 -12   1   1      358.54      367.42     13.71 o 
 -11   1   1      445.71      422.54     13.65 o 
 -10   1   1      480.24      466.87     13.53 o 
  -9   1   1      699.35      689.77     24.52 o 
  -8   1   1      482.06      439.05     11.22 o 
  -7   1   1      334.70      316.78      9.25 o 
  -6   1   1     1757.60     1728.66     22.55 o 
  -5   1   1      932.98      921.98     13.68 o 
  -4   1   1     1603.95     1627.62     20.04 o 
  -2   1   1      831.12      873.69     11.08 o 
   3   1   1      621.24      611.24      7.91 o 
   5   1   1     1138.56     1080.75     13.18 o 
   7   1   1     1170.02     1079.30     17.07 o 
   8   1   1     1246.04     1191.36     19.64 o 
   9   1   1     1241.19     1186.64     20.59 o 
  10   1   1      490.24      466.36     13.51 o 
  11   1   1      334.32      324.02     12.96 o 
  12   1   1      257.31      225.95     12.22 o 
  13   1   1       61.18       80.66     11.00 o 
  14   1   1      153.12      206.25     15.76 o 
  15   1   1       65.75       68.38     12.78 o 
  16   1   1       60.68       99.79     14.72 o 
 -15   2   1        0.19      -10.64     12.68 o 
 -14   2   1        0.33       -3.54     17.94 o 
 -13   2   1       43.39       49.00     10.79 o 
 -12   2   1       68.44       55.91      9.90 o 
 -11   2   1       25.07        9.58      8.44 o 
 -10   2   1      247.51      245.18     11.44 o 
  -9   2   1       59.79       42.89      7.33 o 
  -8   2   1       54.65       53.95      6.83 o 
  -7   2   1       30.92       28.25      5.55 o 
  -6   2   1        1.40        4.26      5.56 o 
  -5   2   1       17.57       20.06      5.22 o 
  -4   2   1      167.06      200.49      6.46 o 
  -2   2   1      270.68      292.88     10.05 o 
  -1   2   1      224.27      260.58      4.73 o 
   0   2   1       75.66       78.31      3.46 o 
   3   2   1        1.60        0.92      2.27 o 
   5   2   1       11.10        3.34      3.23 o 
   6   2   1       12.29       -0.85      5.41 o 
   7   2   1        3.87        1.38      4.33 o 
   8   2   1       34.68       28.76      5.34 o 
   9   2   1      171.65      183.33      8.32 o 
  10   2   1       51.49       43.29      6.67 o 
  11   2   1      273.51      284.90     10.34 o 
  12   2   1        1.11        4.02      7.41 o 
  13   2   1        0.60       -8.42      8.42 o 
  14   2   1        0.06       -3.93      9.49 o 
  15   2   1        1.45       14.39     11.03 o 
 -15   3   1       43.22       62.45     15.92 o 
 -14   3   1      111.28      116.95     14.66 o 
 -13   3   1       97.77      111.94     12.88 o 
 -12   3   1        8.93       -3.45      9.74 o 
 -11   3   1      438.40      485.26     59.87 o 
 -10   3   1      146.75      157.46     18.44 o 
  -9   3   1      101.91      110.70     13.40 o 
  -8   3   1     1332.29     1333.63     21.32 o 
  -7   3   1      661.18      624.08     13.26 o 
  -6   3   1     1488.44     1523.42     21.34 o 
  -5   3   1     1958.29     1985.33     25.10 o 
  -4   3   1      338.82      299.26      5.68 o 
  -2   3   1      667.09      698.35      9.21 o 
  -1   3   1      176.36      159.13      8.44 o 
   3   3   1     1291.08     1333.25     18.53 o 
   5   3   1      883.01      885.87     11.98 o 
   6   3   1     1417.95     1421.22     17.14 o 
   7   3   1      710.83      745.18     12.21 o 
   8   3   1        4.65        0.30      5.45 o 
   9   3   1      319.25      303.77     10.01 o 
  10   3   1      171.88      184.54      9.18 o 
  11   3   1      128.24      158.46      9.56 o 
  12   3   1      334.10      349.16     19.25 o 
  13   3   1      105.27      107.45     13.50 o 
  14   3   1      160.05      171.79     15.80 o 
 -13   4   1        0.01       -3.25     16.81 o 
 -12   4   1        4.63        2.27     15.46 o 
 -11   4   1        8.76      -14.31     14.31 o 
 -10   4   1        6.93      -12.38     12.38 o 
  -9   4   1       20.02       27.37     11.98 o 
  -8   4   1       45.15       36.36     11.06 o 
  -7   4   1        8.08        6.72      9.77 o 
  -6   4   1        8.17       -5.92      8.87 o 
  -5   4   1       28.85       28.89      9.17 o 
  -4   4   1        4.64        6.10      5.01 o 
  -3   4   1        0.53       -2.18      4.63 o 
  -2   4   1       38.01       35.77      5.29 o 
  -1   4   1        0.09        1.80      4.65 o 
   0   4   1       65.26       83.19      6.12 o 
   1   4   1       14.42       11.49      3.56 o 
   2   4   1      205.81      199.56      6.37 o 
   3   4   1        7.22        3.53      4.66 o 
   4   4   1       47.98       32.43      5.41 o 
   5   4   1        1.03        1.36      5.44 o 
   6   4   1      116.49      125.94      8.96 o 
   7   4   1       15.06       15.94      9.95 o 
   8   4   1       42.47       50.91      8.14 o 
   9   4   1       13.87       22.17      8.66 o 
  10   4   1        3.25       -9.54      9.54 o 
  11   4   1        2.99       -1.00     13.89 o 
  12   4   1        0.02      -11.69     11.69 o 
  13   4   1       16.12       14.97     13.64 o 
 -12   5   1       55.87       59.09     19.31 o 
 -11   5   1       70.63       51.95     18.16 o 
 -10   5   1      179.93      223.18     20.12 o 
  -8   5   1      294.33      289.77     18.89 o 
  -7   5   1      253.54      235.46     17.27 o 
  -6   5   1      164.87      159.37     14.40 o 
  -5   5   1       29.94       36.59     10.26 o 
  -4   5   1      659.45      633.25     14.60 o 
  -3   5   1     1135.52     1136.72     19.53 o 
  -2   5   1      295.91      374.79     11.89 o 
  -1   5   1      401.81      410.82     12.11 o 
   0   5   1      137.19      154.60      9.52 o 
   1   5   1      630.62      649.53     21.61 o 
   2   5   1     1576.82     1597.11     35.68 o 
   3   5   1      190.41      178.65     14.31 o 
   4   5   1      142.51      155.77     13.77 o 
   5   5   1      258.59      252.83     16.10 o 
   6   5   1      262.71      263.46     17.00 o 
   8   5   1      205.79      235.84     18.20 o 
   9   5   1      152.99      194.63     19.05 o 
  10   5   1      150.65      165.18     20.70 o 
  11   5   1       86.35       49.74     18.63 o 
  -9   6   1        0.14       22.06     17.01 o 
  -8   6   1        0.19       15.89     15.14 o 
  -7   6   1       24.14        8.45     14.43 o 
  -6   6   1        2.26       -6.07     12.55 o 
  -5   6   1        3.93       13.53     12.33 o 
  -4   6   1       24.21       27.98     12.13 o 
  -3   6   1       36.86       12.37     11.46 o 
  -1   6   1       35.94       27.74     11.71 o 
   0   6   1        5.19      -11.28     11.51 o 
   1   6   1        0.01      -10.77     10.77 o 
   2   6   1        4.43       -1.30     11.69 o 
   3   6   1        0.60      -11.53     11.53 o 
   4   6   1       11.07        4.88     11.79 o 
   5   6   1        2.23        4.74     12.30 o 
   6   6   1       10.57       -3.94     13.62 o 
   7   6   1        0.15      -13.62     13.62 o 
   8   6   1       36.39        7.18     16.32 o 
   9   6   1        7.48       -5.00     17.25 o 
   2   7   1       85.72       62.74     16.03 o 
   3   7   1       40.03       29.35     15.49 o 
   4   7   1       64.84       48.57     16.31 o 
   5   7   1      111.85      104.54     19.18 o 
 -16   0   2       36.49       35.56     19.01 o 
 -15   0   2        3.63       32.87     18.45 o 
 -14   0   2      230.38      217.01     19.65 o 
 -13   0   2      574.55      540.16     23.08 o 
 -12   0   2      405.38      404.24     20.26 o 
 -11   0   2      628.87      585.90     21.56 o 
 -10   0   2      931.07      917.07     25.12 o 
  -9   0   2      125.49      117.96     11.55 o 
  -8   0   2        5.66        8.03      7.59 o 
  -7   0   2     1193.27     1131.27     24.73 o 
  -6   0   2     1098.18     1049.42     22.41 o 
  -5   0   2      517.13      496.86     13.71 o 
  -4   0   2     1004.58      988.68     19.74 o 
  -3   0   2       30.25       23.26      3.78 o 
   0   0   2      204.78      173.28      5.62 o 
   2   0   2      657.62      683.30      9.82 o 
   5   0   2      473.02      451.33      9.13 o 
   6   0   2     1260.49     1203.44     26.71 o 
   7   0   2      866.29      878.69     14.80 o 
   8   0   2      811.38      751.60     14.13 o 
   9   0   2      877.43      825.94     23.05 o 
  10   0   2      564.92      537.19     13.46 o 
  11   0   2      448.88      447.39     16.14 o 
  12   0   2       94.05      105.76     14.46 o 
  13   0   2      160.27      136.61     16.85 o 
  14   0   2      115.86      169.79     19.81 o 
  15   0   2       53.58       57.37     19.36 o 
 -16   1   2        2.47       -8.60     13.96 o 
 -15   1   2        5.52      -12.07     12.07 o 
 -14   1   2        0.26       -5.89     15.73 o 
 -13   1   2       37.94       48.88     10.67 o 
 -12   1   2       15.82       11.46      8.61 o 
 -11   1   2        4.14       -7.02      7.60 o 
 -10   1   2       21.06       27.47      7.24 o 
  -9   1   2       74.67       72.87      9.85 o 
  -8   1   2      207.49      199.06      8.88 o 
  -7   1   2        8.58        7.21      4.75 o 
  -6   1   2      135.35      129.04      6.64 o 
  -5   1   2      110.88      110.74      6.09 o 
  -4   1   2      242.49      252.82      6.95 o 
   0   1   2      344.26      390.29      5.70 o 
   1   1   2       10.58        8.32      2.39 o 
   2   1   2       33.61       29.99      2.64 o 
   3   1   2      468.22      495.81      7.31 o 
   4   1   2       66.73       61.57      6.37 o 
   6   1   2      316.12      328.23      7.45 o 
   7   1   2       71.32       78.20      7.72 o 
   8   1   2       18.74        9.97      4.90 o 
   9   1   2       83.29       93.41      6.65 o 
  10   1   2      795.19      758.85     13.59 o 
  11   1   2       27.16       31.46      6.92 o 
  12   1   2       60.19       51.26      7.88 o 
  13   1   2        8.68       19.75      8.60 o 
  14   1   2        9.38        5.22     23.08 o 
  15   1   2        1.94       14.49     17.77 o 
 -15   2   2       88.04       99.60     27.74 o 
 -14   2   2      158.36      195.59     14.27 o 
 -13   2   2       38.03       45.68     11.09 o 
 -12   2   2      190.76      199.91     12.55 o 
 -11   2   2       68.57       74.62     13.83 o 
 -10   2   2       15.69       13.77      8.20 o 
  -9   2   2     1176.08     1146.02     19.90 o 
  -8   2   2     1029.72     1068.68     18.25 o 
  -7   2   2      891.94      852.87     15.26 o 
  -6   2   2     1478.53     1464.07     20.60 o 
  -3   2   2     1813.21     1893.19     18.73 o 
  -2   2   2      467.82      438.48      8.43 o 
   5   2   2      498.08      474.97      8.54 o 
   6   2   2      971.97      962.48     13.00 o 
   7   2   2      908.49      873.47     12.98 o 
   8   2   2     1533.64     1474.77     18.60 o 
   9   2   2      398.76      398.37     10.22 o 
  10   2   2       32.25       22.37      6.31 o 
  11   2   2      296.59      314.84     11.53 o 
  12   2   2      104.79      135.00     11.10 o 
  13   2   2      148.42      167.18     10.54 o 
  14   2   2      133.73      129.83     11.27 o 
  15   2   2       52.61       44.78     14.22 o 
 -15   3   2        2.62       22.26     15.27 o 
 -14   3   2       17.61       25.89     13.49 o 
 -13   3   2      158.86      184.31     13.97 o 
 -12   3   2       11.88       34.44     11.04 o 
 -11   3   2      132.23      134.76     17.38 o 
 -10   3   2       42.81       39.61      8.85 o 
  -9   3   2       42.85       56.80     13.22 o 
  -8   3   2       21.99       21.98      9.17 o 
  -7   3   2       21.47       15.17      6.10 o 
  -6   3   2       63.26       85.88      6.68 o 
  -5   3   2        4.63        5.44      4.72 o 
  -4   3   2      219.55      244.62      8.10 o 
  -3   3   2       70.17       78.88      5.19 o 
  -2   3   2      111.61       95.26      4.94 o 
  -1   3   2      382.76      397.34      7.01 o 
   0   3   2      100.24      103.76      4.49 o 
   1   3   2      197.84      207.12      7.34 o 
   2   3   2        0.91        2.63      3.75 o 
   3   3   2        0.00       -3.97      3.97 o 
   4   3   2        0.81       -4.61      5.71 o 
   5   3   2      118.42      108.32      5.78 o 
   6   3   2       51.50       39.00      5.05 o 
   7   3   2       71.57       69.25      5.97 o 
   8   3   2       54.71       54.22      7.89 o 
   9   3   2        4.00       -6.09      7.54 o 
  10   3   2        2.09       -7.16      8.64 o 
  11   3   2        0.04       -5.65     16.20 o 
  12   3   2        0.70        3.31     10.61 o 
  13   3   2        0.00       26.91     18.61 o 
  14   3   2        2.90      -10.96     13.85 o 
 -13   4   2       10.47        1.45     14.76 o 
  -7   4   2      386.01      381.13     11.97 o 
  -6   4   2      558.88      619.72     13.81 o 
  -5   4   2      166.15      178.25      8.82 o 
  -4   4   2      145.74      161.74      8.66 o 
  -3   4   2      238.62      259.57      7.32 o 
  -2   4   2      561.83      576.80      9.75 o 
  -1   4   2      429.89      432.51     10.80 o 
   0   4   2     1490.60     1548.40     17.82 o 
   1   4   2     3524.35     3721.89     65.01 o 
   2   4   2      903.46      915.45     15.81 o 
   3   4   2      410.64      393.23     10.76 o 
   4   4   2      404.60      371.75     16.99 o 
   5   4   2      583.32      572.16     13.46 o 
   6   4   2      796.79      792.81     22.00 o 
   7   4   2        2.31       10.90      7.13 o 
   8   4   2        2.31        1.97      7.85 o 
   9   4   2      320.36      308.20     15.04 o 
  10   4   2      352.37      341.95     23.66 o 
  11   4   2      281.86      272.78     14.64 o 
  12   4   2      168.47      187.57     14.86 o 
  13   4   2      177.76      208.04     16.54 o 
 -12   5   2        0.28       18.54     19.56 o 
 -11   5   2       89.08      115.91     19.26 o 
 -10   5   2       57.13       50.82     16.03 o 
  -9   5   2        6.40      -13.40     13.40 o 
  -8   5   2       42.77       66.48     13.71 o 
  -7   5   2       12.61       19.77     11.84 o 
  -6   5   2       10.55        3.25      9.99 o 
  -5   5   2       18.54       15.03      6.98 o 
  -4   5   2        5.67       15.15      6.58 o 
  -3   5   2        0.60       -5.05      6.15 o 
  -2   5   2        5.26       10.86      9.58 o 
  -1   5   2       17.31       -8.90      9.34 o 
   0   5   2       19.45        8.77     10.37 o 
   1   5   2      382.19      397.29     18.38 o 
   2   5   2       35.33       25.35     10.31 o 
   3   5   2       32.72       14.04     10.46 o 
   4   5   2        8.69        0.98     10.29 o 
   5   5   2        7.42       -3.82     10.90 o 
   6   5   2        7.05       -2.16     11.42 o 
   7   5   2        1.22        6.84     12.18 o 
   8   5   2       23.94        8.24     13.71 o 
   9   5   2        0.71      -14.42     14.42 o 
  10   5   2        0.06      -12.00     15.75 o 
  11   5   2        3.43      -11.15     17.57 o 
  -9   6   2       85.62       88.98     17.79 o 
  -8   6   2       96.35       85.84     16.59 o 
  -7   6   2      143.35      137.39     17.07 o 
  -6   6   2       37.98       59.18     14.36 o 
  -5   6   2      302.24      306.10     19.07 o 
  -3   6   2      298.46      268.87     19.68 o 
  -2   6   2      166.66      208.07     16.89 o 
  -1   6   2      204.17      209.74     18.13 o 
   0   6   2      105.80       93.74     14.71 o 
   1   6   2      216.63      214.55     18.45 o 
   2   6   2       43.56       32.23     12.62 o 
   3   6   2       56.77       39.11     12.80 o 
   4   6   2      224.03      193.14     17.60 o 
   5   6   2      224.21      223.60     19.32 o 
   6   6   2      338.42      313.55     21.22 o 
   7   6   2      346.96      238.72     20.92 o 
   8   6   2      301.20      271.01     21.92 o 
   0   7   2        0.73      -14.89     14.89 o 
   1   7   2       69.44       31.02     16.37 o 
   2   7   2        1.11       -7.33     15.65 o 
   3   7   2        2.89       19.75     16.51 o 
   4   7   2       17.74        7.40     16.67 o 
 -16   1   3       15.59       -3.14     14.31 o 
 -15   1   3      106.83      130.60     14.41 o 
 -14   1   3      232.14      244.42     29.32 o 
 -13   1   3      176.29      209.01     13.19 o 
 -12   1   3      125.53      139.39     13.71 o 
 -11   1   3      112.14      117.16      9.97 o 
 -10   1   3      385.52      370.64     12.62 o 
  -9   1   3      253.97      235.18     10.26 o 
  -8   1   3      556.96      523.43     12.77 o 
  -7   1   3     1138.33     1132.61     22.08 o 
  -6   1   3      623.28      591.59     12.04 o 
  -5   1   3     1905.18     1857.90     33.76 o 
  -4   1   3     1166.74     1082.63     15.42 o 
  -3   1   3     2280.34     2300.55     27.03 o 
  -1   1   3      179.05      178.25      4.70 o 
   0   1   3      327.62      336.55      6.06 o 
   1   1   3      501.92      496.10      7.38 o 
   6   1   3     1180.91     1220.15     15.32 o 
   7   1   3     1549.10     1518.66     18.32 o 
   8   1   3     1030.78     1041.69     14.94 o 
   9   1   3       88.88       76.04      6.43 o 
  10   1   3      284.33      244.65      9.17 o 
  11   1   3      163.18      168.06      9.09 o 
  12   1   3      120.73      136.19     16.37 o 
  13   1   3      205.19      214.48     13.85 o 
  14   1   3       60.61       52.10     12.48 o 
  15   1   3      104.38      105.19     14.71 o 
 -15   2   3        4.38       -6.50     13.21 o 
 -14   2   3        3.21        1.59     12.39 o 
 -13   2   3        1.32       -6.26     18.74 o 
 -12   2   3       25.34       35.39     10.07 o 
 -11   2   3      139.64      126.92     10.47 o 
 -10   2   3       20.84       14.19      8.04 o 
  -9   2   3      197.70      178.23     10.60 o 
  -8   2   3        1.73       -6.12      6.12 o 
  -7   2   3       29.56       27.90      6.25 o 
  -6   2   3       35.23       28.63      5.59 o 
  -5   2   3       34.62       39.11      7.78 o 
  -4   2   3      342.62      367.20      8.53 o 
  -3   2   3      286.29      331.33      6.62 o 
  -2   2   3      803.21      891.12     13.92 o 
  -1   2   3       21.16       21.74      2.66 o 
   0   2   3       41.29       35.05      2.92 o 
   1   2   3       26.44       28.23      4.36 o 
   3   2   3       91.13      104.50      7.13 o 
   4   2   3       92.26      103.14      9.19 o 
   5   2   3      139.91      152.34      6.44 o 
   6   2   3       54.89       51.97      5.10 o 
   7   2   3        0.07        5.21      5.00 o 
   8   2   3        1.09       -2.63      5.38 o 
   9   2   3      271.35      275.58     16.73 o 
  10   2   3       33.88       28.28      6.87 o 
  11   2   3       32.13       19.72      7.56 o 
  12   2   3        2.37        1.30      8.27 o 
  13   2   3        9.58        4.62     16.84 o 
  14   2   3        0.29       -4.76     12.64 o 
 -14   3   3        3.61      -10.22     20.21 o 
 -13   3   3       76.36       89.83     12.96 o 
 -12   3   3      370.20      387.14     16.72 o 
 -11   3   3      108.95      121.65     13.09 o 
 -10   3   3      404.71      411.80     14.48 o 
  -9   3   3      454.31      507.48     14.47 o 
  -8   3   3      309.88      310.19     17.49 o 
  -7   3   3      810.20      868.03     16.55 o 
  -6   3   3      303.84      280.10     10.17 o 
  -5   3   3      332.29      331.84      9.40 o 
  -4   3   3      408.13      410.08      8.18 o 
  -2   3   3      609.81      608.15     12.48 o 
  -1   3   3     1261.04     1310.57     19.55 o 
   2   3   3      900.14      954.67     20.74 o 
   3   3   3      887.18      861.20     15.40 o 
   4   3   3      503.51      526.59     12.31 o 
   5   3   3      802.30      830.11     16.01 o 
   6   3   3      208.77      202.28     15.87 o 
   7   3   3       80.79       81.69      8.22 o 
   8   3   3      279.84      273.16     11.49 o 
   9   3   3      319.86      319.63     12.90 o 
  10   3   3      461.40      441.66     14.76 o 
  11   3   3      229.87      222.43     13.57 o 
  12   3   3      214.49      232.21     14.55 o 
  13   3   3      127.38      134.46     14.09 o 
 -10   4   3       31.61       39.92     14.04 o 
  -9   4   3       16.96        3.18     11.76 o 
  -8   4   3        0.91       -1.45     10.59 o 
  -7   4   3      136.40      145.92     13.15 o 
  -6   4   3       18.65        7.94      8.84 o 
  -4   4   3        4.43        1.26      4.45 o 
  -3   4   3        2.28        0.52      4.18 o 
  -2   4   3       59.86       55.69      4.90 o 
  -1   4   3        3.57        3.75      4.11 o 
   0   4   3      154.50      138.60     16.86 o 
   1   4   3      198.22      192.26     11.09 o 
   2   4   3      106.34      101.39     12.86 o 
   3   4   3        7.78        5.07      5.83 o 
   4   4   3       45.64       44.59      6.80 o 
   5   4   3      119.30      151.78      9.64 o 
   6   4   3      104.52      110.31      8.51 o 
   7   4   3       26.35       38.66      8.29 o 
   8   4   3        3.26       -4.93     10.45 o 
   9   4   3       13.48       11.48      9.82 o 
  10   4   3        3.54       10.66     10.80 o 
  11   4   3        2.16      -11.57     11.57 o 
  12   4   3       24.08       27.02     17.52 o 
 -11   5   3      118.83      101.89     16.98 o 
 -10   5   3      115.36       97.75     16.24 o 
  -9   5   3      162.33      168.58     16.76 o 
  -8   5   3      197.91      189.88     16.86 o 
  -7   5   3      100.55      109.10     14.33 o 
  -6   5   3      119.66      116.18     14.38 o 
  -5   5   3      470.99      489.85     14.22 o 
  -4   5   3      397.65      445.64     13.26 o 
  -3   5   3      412.86      413.00     19.65 o 
  -2   5   3      211.79      214.59     16.56 o 
  -1   5   3      147.40      191.28     16.62 o 
   0   5   3      912.89      900.09     26.59 o 
   1   5   3      364.16      356.58     18.48 o 
   2   5   3      145.21      151.72     14.20 o 
   3   5   3      334.90      336.00     18.13 o 
   4   5   3      233.24      222.82     17.20 o 
   5   5   3      554.63      556.44     22.92 o 
   6   5   3      183.40      170.92     17.74 o 
   7   5   3       59.74       62.80     15.05 o 
   8   5   3      296.58      302.72     19.81 o 
   9   5   3      154.62      148.09     18.65 o 
  10   5   3      103.42      129.38     19.96 o 
  -9   6   3        0.60        9.83     16.15 o 
  -8   6   3        4.47        0.24     15.29 o 
  -7   6   3       60.32       85.24     16.22 o 
  -5   6   3       34.64       35.54     14.04 o 
  -4   6   3        3.17        1.09     13.24 o 
  -3   6   3       64.18       43.15     13.48 o 
  -2   6   3       55.60       60.40     14.16 o 
  -1   6   3       11.62       31.53     12.89 o 
   0   6   3       14.73        6.67     12.30 o 
   1   6   3        9.55       10.39     12.93 o 
   2   6   3        0.78       -0.85     12.86 o 
   3   6   3        0.98      -12.73     12.73 o 
   4   6   3        1.38        0.86     13.18 o 
   5   6   3        7.55       -1.82     14.24 o 
   6   6   3        1.02      -15.49     15.49 o 
   7   6   3        8.78       -5.22     17.27 o 
   8   6   3        4.45       -3.31     17.99 o 
  -2   7   3      207.32      207.69     21.03 o 
  -1   7   3      169.59      169.79     19.87 o 
   0   7   3       92.37      109.88     18.83 o 
   1   7   3       75.54       46.83     17.74 o 
   2   7   3       20.36       -4.07     16.91 o 
 -15   0   4      101.72      123.25     20.43 o 
 -14   0   4       63.44       63.00     17.27 o 
 -13   0   4      119.79      135.41     17.43 o 
 -12   0   4      148.94      187.88     17.05 o 
 -11   0   4      262.00      266.47     17.56 o 
 -10   0   4      250.41      227.03     16.25 o 
  -9   0   4      325.26      320.02     16.85 o 
  -8   0   4      876.67      838.04     23.55 o 
  -7   0   4      613.08      609.96     19.85 o 
  -6   0   4     1052.33      999.21     24.06 o 
  -5   0   4     1278.16     1206.22     24.75 o 
  -4   0   4      410.92      381.99     12.73 o 
  -3   0   4      580.20      515.34     14.13 o 
  -2   0   4      292.70      275.52     11.28 o 
  -1   0   4     1175.40     1210.02     24.38 o 
   0   0   4      895.20      917.23     20.29 o 
   1   0   4     1339.50     1393.96     26.90 o 
   2   0   4     2657.83     2719.55     32.12 o 
   3   0   4     1304.62     1357.44     20.95 o 
   5   0   4     1029.86     1009.68     15.83 o 
   6   0   4      805.71      802.79     25.35 o 
   7   0   4     1176.12     1099.69     23.31 o 
   8   0   4        5.18       -0.34      9.37 o 
   9   0   4       10.12        2.40     10.49 o 
  10   0   4      407.27      365.23     18.36 o 
  11   0   4      220.86      210.34     16.86 o 
  12   0   4      303.23      279.91     19.75 o 
  13   0   4       87.58       97.46     17.20 o 
  14   0   4       90.08      113.06     19.56 o 
 -15   1   4        9.20       17.34     13.48 o 
 -14   1   4       14.20       14.97     11.59 o 
 -13   1   4        8.61      -10.32     10.32 o 
 -12   1   4      149.27      148.42     11.81 o 
 -11   1   4        0.01       -4.20      8.53 o 
 -10   1   4      392.96      368.63     12.96 o 
  -9   1   4       33.92       32.29     13.02 o 
  -8   1   4        0.04       -6.41      6.41 o 
  -7   1   4       57.57       52.16      6.97 o 
  -6   1   4       89.77       96.83     10.31 o 
  -5   1   4      705.24      728.11     13.27 o 
  -4   1   4      122.14      112.72     14.89 o 
  -3   1   4     2958.68     3110.77     52.63 o 
  -2   1   4       95.16       96.27      5.35 o 
  -1   1   4        9.80        4.08      2.88 o 
   0   1   4      200.34      199.52      6.41 o 
   1   1   4      506.06      533.11      8.51 o 
   2   1   4      373.05      398.33      8.51 o 
   3   1   4       42.01       29.96      3.71 o 
   4   1   4      159.06      156.72      6.29 o 
   5   1   4        0.01       -4.05      4.05 o 
   6   1   4       48.79       40.46      5.21 o 
   7   1   4       50.90       53.72     10.37 o 
   8   1   4      466.48      466.60     10.52 o 
   9   1   4      256.19      251.06      9.18 o 
  10   1   4       22.97       24.67      8.43 o 
  11   1   4        7.41        1.80      8.87 o 
  12   1   4        7.44       13.69     10.06 o 
  13   1   4        2.82      -10.05     11.33 o 
  14   1   4        0.91        7.52     16.53 o 
 -15   2   4      119.92      152.24     16.31 o 
 -14   2   4      135.35      147.26     14.52 o 
 -13   2   4       93.69      121.26     14.19 o 
 -12   2   4        2.78        5.38     10.30 o 
 -11   2   4      173.41      182.42     11.98 o 
 -10   2   4      373.97      377.46     13.61 o 
  -9   2   4      195.44      192.85     11.04 o 
  -8   2   4      499.47      495.66     13.57 o 
  -7   2   4      271.61      247.03     10.50 o 
  -6   2   4      642.81      658.63     19.54 o 
  -5   2   4      832.30      839.00     14.67 o 
  -3   2   4     3341.16     3424.90     57.33 o 
  -2   2   4      882.01      880.45     11.60 o 
  -1   2   4      177.07      163.73      5.70 o 
   0   2   4      534.59      532.16      8.85 o 
   1   2   4      902.08      888.51     11.89 o 
   3   2   4      237.60      230.30      6.69 o 
   4   2   4      141.11      121.55      6.80 o 
   5   2   4      702.09      736.66     12.01 o 
   6   2   4      857.33      869.86     16.50 o 
   7   2   4      804.84      844.68     23.77 o 
   8   2   4      474.52      490.95     11.18 o 
   9   2   4      587.60      545.09     12.04 o 
  10   2   4      166.40      180.31      9.58 o 
  11   2   4       62.46       75.02      8.74 o 
  12   2   4      176.55      195.28     13.46 o 
  13   2   4       49.34       51.66     12.33 o 
 -14   3   4       16.12       65.35     20.73 o 
 -13   3   4        0.93      -12.81     12.81 o 
 -12   3   4        8.27       11.97     22.56 o 
 -11   3   4       13.27      -10.11     10.11 o 
 -10   3   4        9.35       27.88      9.58 o 
  -9   3   4        0.37        3.07      8.28 o 
  -8   3   4       11.93        8.48      7.72 o 
  -7   3   4        6.41       -0.86      6.75 o 
  -6   3   4        2.04       -8.65      8.65 o 
  -5   3   4        1.88       -6.61      6.61 o 
  -4   3   4        3.95        8.30      6.35 o 
  -3   3   4       40.00       32.68      5.60 o 
  -2   3   4       42.26       44.88      5.92 o 
  -1   3   4      175.48      174.59      8.79 o 
   0   3   4      247.83      237.82      9.64 o 
   1   3   4        7.23        5.22      5.38 o 
   2   3   4       39.30       46.42      6.26 o 
   3   3   4        1.47       -6.17      6.17 o 
   4   3   4        0.97       -5.71      5.71 o 
   5   3   4        3.56       -1.45     14.38 o 
   6   3   4       72.64       73.68      9.28 o 
   7   3   4       15.54       17.23      9.01 o 
   8   3   4       36.81       42.88     11.56 o 
   9   3   4        7.90       -9.09      9.09 o 
  10   3   4       12.41        6.96     10.55 o 
  11   3   4       34.05        6.20     17.08 o 
  12   3   4        1.42      -11.79     11.79 o 
  13   3   4        9.80       28.67     19.67 o 
 -12   4   4      311.69      349.03     24.23 o 
 -11   4   4      147.81      192.69     19.70 o 
 -10   4   4      171.99      193.20     17.74 o 
  -9   4   4      193.85      208.07     16.78 o 
  -8   4   4      277.07      241.38     17.42 o 
  -7   4   4      126.36      118.28     12.49 o 
  -5   4   4      197.43      178.04     12.45 o 
  -4   4   4      177.01      167.21     14.84 o 
  -3   4   4       87.08       75.73      7.31 o 
  -2   4   4      231.29      183.00     10.28 o 
  -1   4   4     2402.84     2409.20     48.22 o 
   0   4   4     1680.12     1751.90     38.33 o 
   1   4   4      181.18      177.68      9.68 o 
   2   4   4      362.29      350.97     11.86 o 
   3   4   4      392.59      380.98     12.21 o 
   4   4   4      715.64      712.54     15.85 o 
   5   4   4      251.34      237.15     11.47 o 
   6   4   4        5.15        6.94      8.13 o 
   7   4   4      126.17      146.22     10.89 o 
   9   4   4      183.96      167.88     18.20 o 
  10   4   4      214.89      222.51     14.68 o 
  11   4   4      199.18      194.29     15.56 o 
 -11   5   4        0.99       17.81     13.06 o 
 -10   5   4        6.71       20.88     12.64 o 
  -9   5   4       23.97       19.12     12.38 o 
  -8   5   4        2.45        2.76     11.28 o 
  -7   5   4        3.51      -11.28     11.28 o 
  -6   5   4       81.38       60.74     12.47 o 
  -4   5   4        5.00        7.74     11.81 o 
  -3   5   4       12.48       -0.09     11.08 o 
  -2   5   4        1.22       -4.94     10.17 o 
  -1   5   4        8.15       20.48     11.53 o 
   0   5   4        2.99       -5.86     11.81 o 
   1   5   4       14.91       15.66     12.18 o 
   2   5   4        1.86        4.18     11.20 o 
   3   5   4        5.06        9.04     12.22 o 
   4   5   4       22.30       17.56     13.15 o 
   5   5   4       59.07       50.77     14.07 o 
   6   5   4      152.09      175.26     17.60 o 
   7   5   4        6.88        3.27     14.73 o 
   8   5   4        1.59       -8.41     16.36 o 
   9   5   4        5.51      -16.58     16.58 o 
  -4   6   4      165.91      122.61     17.47 o 
  -3   6   4      347.77      360.05     22.76 o 
  -2   6   4      175.98      198.19     17.91 o 
  -1   6   4       41.67       40.01     14.27 o 
   0   6   4       30.56       31.67     15.12 o 
   1   6   4       56.30       61.98     14.85 o 
   2   6   4       90.38       78.16     17.10 o 
   3   6   4      103.63       71.22     16.86 o 
   4   6   4      346.06      306.61     21.72 o 
   5   6   4      260.97      244.21     21.08 o 
   6   6   4      147.53      163.95     19.74 o 
 -15   1   5       73.62       85.36     15.54 o 
 -14   1   5       59.40       54.31     13.27 o 
 -13   1   5        8.66       -4.63     11.61 o 
 -12   1   5       63.99       61.87     11.30 o 
 -11   1   5      286.56      290.37     13.85 o 
 -10   1   5      165.99      181.37     11.51 o 
  -9   1   5      395.27      405.85     13.83 o 
  -8   1   5      366.36      367.06     13.91 o 
  -7   1   5      400.27      398.46     12.73 o 
  -6   1   5      874.60      829.85     16.86 o 
  -5   1   5      428.97      422.08     15.38 o 
  -4   1   5      891.98      874.60     15.09 o 
  -3   1   5      615.11      653.32     12.92 o 
  -2   1   5      219.27      207.00      8.47 o 
  -1   1   5      327.13      304.77      9.68 o 
   0   1   5      713.92      704.24     11.10 o 
   2   1   5      773.55      794.02     11.77 o 
   3   1   5      588.68      569.11     10.06 o 
   4   1   5      758.23      741.09     11.89 o 
   5   1   5      564.18      539.34     10.79 o 
   6   1   5     1136.43     1135.87     15.98 o 
   7   1   5      135.09      144.02      7.85 o 
   8   1   5       35.55       31.68      8.15 o 
   9   1   5      328.36      321.38     14.34 o 
  10   1   5      120.21      121.64     11.05 o 
  11   1   5      230.51      240.15     13.61 o 
  12   1   5      126.93      116.97     13.03 o 
  13   1   5       59.94       86.49     13.85 o 
 -14   2   5        4.10       -3.66     13.40 o 
 -13   2   5        7.46       17.32     12.40 o 
 -12   2   5        3.14       -4.05     17.20 o 
 -11   2   5      116.48      118.95     12.00 o 
 -10   2   5       24.24       20.37      9.12 o 
  -9   2   5        4.36       10.93      8.65 o 
  -8   2   5        9.38      -11.91     11.91 o 
  -7   2   5        0.08       -6.86      9.36 o 
  -6   2   5       48.76       43.30     17.29 o 
  -5   2   5        0.79        2.59      5.20 o 
  -4   2   5      588.54      606.71     12.71 o 
  -3   2   5       12.95       10.10      4.73 o 
  -2   2   5      296.31      310.86      7.89 o 
  -1   2   5       51.41       63.42      5.46 o 
   0   2   5       49.45       48.76      7.43 o 
   1   2   5       13.10        4.49      4.81 o 
   2   2   5        3.04       -3.99      3.99 o 
   3   2   5      115.90      147.97      7.03 o 
   4   2   5        0.08       -3.77      4.71 o 
   5   2   5       93.98       88.66      6.24 o 
   6   2   5        6.69       -3.21      5.32 o 
   7   2   5       18.51       22.16      6.20 o 
   8   2   5       25.56       23.90      6.94 o 
   9   2   5       26.56       11.39      7.54 o 
  10   2   5       49.32       67.69     10.36 o 
  11   2   5        9.85       49.89     16.13 o 
  12   2   5        0.05        3.53     16.38 o 
 -13   3   5      152.79      216.19     22.92 o 
 -12   3   5      138.06      190.05     20.19 o 
 -11   3   5      147.91      196.16     18.97 o 
 -10   3   5       97.73      119.75     16.05 o 
  -9   3   5      168.95      181.76     16.98 o 
  -8   3   5       85.67       82.26     12.79 o 
  -6   3   5      267.32      232.73     13.33 o 
  -5   3   5      142.03      113.44     10.84 o 
  -4   3   5      690.52      676.18     20.23 o 
  -3   3   5      452.86      437.24     12.61 o 
  -2   3   5      825.40      804.64     17.07 o 
  -1   3   5     1824.78     1781.14     37.59 o 
   0   3   5      320.38      326.61     11.35 o 
   1   3   5      295.90      295.68     11.12 o 
   2   3   5      295.95      298.82     18.35 o 
   3   3   5      109.39      105.87     13.84 o 
   4   3   5      411.28      380.64     12.16 o 
   5   3   5      244.37      263.65     11.64 o 
   6   3   5      151.14      168.58     10.40 o 
   7   3   5      394.62      398.86     14.23 o 
   8   3   5      495.17      456.97     15.03 o 
   9   3   5      208.57      197.55     13.19 o 
  10   3   5      172.27      198.97     27.72 o 
  11   3   5      183.09      225.99     32.64 o 
 -12   4   5       17.98       14.27     18.34 o 
 -11   4   5        5.16       12.99     16.64 o 
 -10   4   5       26.49       19.90     15.27 o 
  -9   4   5        8.31       -7.92     13.16 o 
  -8   4   5       57.49       58.31     12.10 o 
  -7   4   5       32.16       46.82     10.59 o 
  -6   4   5       66.13       56.46     10.93 o 
  -5   4   5       15.14       23.04      9.44 o 
  -4   4   5       44.23       37.32      7.42 o 
  -3   4   5        1.66       -6.54      6.54 o 
  -2   4   5        0.25        4.80      6.95 o 
  -1   4   5      127.71      148.76      9.47 o 
   0   4   5        1.82       -4.53      6.97 o 
   1   4   5       14.18       12.23      7.65 o 
   2   4   5        3.17        1.12      7.46 o 
   3   4   5       32.73       44.29     12.44 o 
   4   4   5       11.64        7.18      8.04 o 
   5   4   5       65.00       51.88      9.26 o 
   6   4   5        3.70        0.07      9.10 o 
   7   4   5       16.55        9.67      9.87 o 
   8   4   5        0.54       -3.92     13.64 o 
   9   4   5        4.45       -4.68     11.49 o 
  10   4   5        4.15       -6.83     13.12 o 
  -4   5   5      230.51      203.17     18.14 o 
  -3   5   5      136.79      160.15     16.83 o 
  -2   5   5      272.58      261.88     19.07 o 
  -1   5   5      179.28      175.13     16.62 o 
   0   5   5       54.60       37.91     13.77 o 
   1   5   5      196.38      201.64     12.20 o 
   2   5   5      187.69      195.15     12.87 o 
   3   5   5      514.12      492.16     15.56 o 
   4   5   5      352.33      334.18     14.39 o 
   5   5   5        6.01        8.15     10.32 o 
   6   5   5      147.30      150.57     13.30 o 
   8   5   5      139.44      118.31     19.72 o 
  -4   6   5       27.55       25.28     16.22 o 
  -3   6   5       76.63       76.89     16.96 o 
  -2   6   5        0.93       -4.19     15.05 o 
  -1   6   5       12.43        0.11     14.48 o 
   0   6   5        0.94        5.37     14.98 o 
   1   6   5        2.65       -8.94     15.83 o 
   2   6   5        1.66       21.54     16.44 o 
   3   6   5       18.08        7.01     16.54 o 
   4   6   5        9.42       -8.21     16.12 o 
 -14   0   6        0.63       -9.43     20.03 o 
 -13   0   6        1.81      -10.98     18.06 o 
 -12   0   6      354.79      397.67     23.18 o 
 -11   0   6      294.05      300.08     20.70 o 
 -10   0   6      149.29      191.09     18.30 o 
  -9   0   6      262.66      273.95     19.09 o 
  -8   0   6      280.06      274.21     17.69 o 
  -6   0   6      585.05      606.98     19.43 o 
  -5   0   6        1.96        0.27      7.52 o 
  -4   0   6       19.20       20.72      8.16 o 
  -3   0   6      226.91      208.20     13.04 o 
  -2   0   6      108.11       82.68     11.20 o 
  -1   0   6      437.97      385.22     17.20 o 
   1   0   6     1045.62     1046.48     26.06 o 
   2   0   6      582.37      556.23     19.04 o 
   3   0   6      842.64      833.98     25.44 o 
   4   0   6      475.38      482.31     18.31 o 
   5   0   6     1548.39     1678.66     36.37 o 
   6   0   6       95.64       75.84     11.04 o 
   7   0   6      339.15      361.45     17.74 o 
   8   0   6      175.18      201.19     17.22 o 
   9   0   6      291.76      278.11     18.96 o 
  10   0   6      211.31      224.05     20.46 o 
  11   0   6      229.58      253.07     22.05 o 
  12   0   6       45.06       22.54     18.89 o 
 -14   1   6       25.61       36.32     14.58 o 
 -13   1   6       38.86       28.52     13.27 o 
 -12   1   6       49.61       52.17     36.10 o 
 -11   1   6       40.67       29.62     13.78 o 
 -10   1   6        6.28       14.40     10.00 o 
  -9   1   6        0.06       -8.50      8.50 o 
  -8   1   6        0.45       -5.46     10.56 o 
  -7   1   6       37.57       32.65     10.98 o 
  -6   1   6       48.31       35.15      9.90 o 
  -5   1   6       42.57       41.10      6.27 o 
  -4   1   6        1.60       -2.94      7.35 o 
  -3   1   6        2.09        5.20      5.47 o 
  -2   1   6       64.73       60.57      6.67 o 
  -1   1   6        4.07       -3.00      5.46 o 
   0   1   6       93.21       98.30      6.07 o 
   1   1   6        0.42        3.53      6.10 o 
   2   1   6        9.62        4.76      5.45 o 
   3   1   6        4.29       -1.21      5.53 o 
   4   1   6        0.69       -4.85      4.97 o 
   5   1   6       15.34        4.50      5.50 o 
   6   1   6        0.34       -6.91      6.91 o 
   7   1   6        0.02       -2.60      7.40 o 
   8   1   6        4.05        0.87      8.20 o 
   9   1   6        0.04       -2.72      9.10 o 
  10   1   6        0.01      -16.99     24.46 o 
  11   1   6        0.90        9.99     12.03 o 
  12   1   6        0.14       14.72     13.48 o 
 -13   2   6       63.25       64.44     14.15 o 
 -12   2   6       69.55       64.70     26.99 o 
 -11   2   6       28.42       47.78     11.26 o 
 -10   2   6      138.37      162.44     16.09 o 
  -9   2   6      135.34      141.84     11.08 o 
  -8   2   6       77.93       84.93      9.58 o 
  -7   2   6      129.50      109.03     18.62 o 
  -6   2   6       85.97       77.90      8.01 o 
  -5   2   6     1143.40     1092.68     19.42 o 
  -4   2   6     1199.63     1173.83     19.49 o 
  -3   2   6      223.75      224.81     12.07 o 
  -2   2   6      818.75      839.00     16.22 o 
  -1   2   6      380.39      372.10      9.40 o 
   0   2   6      264.30      263.51      8.42 o 
   1   2   6      352.74      357.88      9.24 o 
   2   2   6       75.80       63.19      5.88 o 
   3   2   6      279.11      260.10      8.72 o 
   4   2   6      245.72      242.21      8.92 o 
   5   2   6      160.97      167.48      8.60 o 
   6   2   6      454.47      455.06     18.03 o 
   7   2   6      688.80      659.57     16.70 o 
   8   2   6      342.05      317.29     13.88 o 
   9   2   6       90.55       86.58     16.00 o 
  10   2   6      182.78      196.69     19.52 o 
  11   2   6       57.57       53.39     18.60 o 
 -12   3   6        7.58       -8.61     18.54 o 
 -11   3   6       17.87       20.51     16.78 o 
 -10   3   6        0.20       -7.84     14.34 o 
  -9   3   6        9.77        2.06     12.52 o 
  -8   3   6        0.08        4.76     11.24 o 
  -7   3   6        3.36        2.67      9.85 o 
  -6   3   6        3.71       -5.58      9.44 o 
  -5   3   6       60.38       40.41     10.78 o 
  -4   3   6       72.92       40.84     10.37 o 
  -3   3   6      186.99      186.72     14.84 o 
  -2   3   6      621.98      608.48     15.05 o 
  -1   3   6       31.56       21.17      9.77 o 
   0   3   6       62.24       66.35     11.61 o 
   1   3   6        0.07       -1.05     11.94 o 
   2   3   6       44.86       25.43      7.88 o 
   3   3   6       21.33       20.97      8.05 o 
   4   3   6       48.51       49.30      8.76 o 
   5   3   6       80.13       63.17     21.32 o 
   6   3   6        1.05       -9.11      9.11 o 
   7   3   6        1.81        5.11      9.45 o 
   8   3   6        0.23       -5.51     10.34 o 
   9   3   6       94.47       97.84     31.65 o 
  10   3   6       28.27       29.49     17.54 o 
 -11   4   6       75.40       73.83     17.84 o 
 -10   4   6      109.24      102.62     16.45 o 
  -9   4   6       69.93       70.40     13.93 o 
  -8   4   6       81.77       66.16     12.18 o 
  -6   4   6      155.23      142.37     14.13 o 
  -5   4   6      105.42       82.30     12.38 o 
  -4   4   6       62.49       90.93     13.02 o 
  -3   4   6      217.05      212.77     12.02 o 
  -2   4   6      612.42      639.39     22.37 o 
  -1   4   6      129.88      149.89     10.74 o 
   0   4   6      148.01      158.04     10.71 o 
   1   4   6      297.45      290.01     12.92 o 
   2   4   6      214.46      233.18     18.99 o 
   3   4   6      377.52      377.45     14.14 o 
   4   4   6      182.27      188.58     12.20 o 
   5   4   6      158.25      174.51     12.56 o 
   6   4   6      176.07      188.70     16.88 o 
   7   4   6       97.09      112.37     25.54 o 
   8   4   6      114.86      113.86     18.55 o 
   9   4   6       53.07       74.05     14.23 o 
  -4   5   6       87.64       53.41     13.73 o 
  -3   5   6       33.85       34.10      9.78 o 
  -2   5   6       86.41       75.04     10.30 o 
  -1   5   6        1.93       -0.25      9.67 o 
   0   5   6        0.06        0.61      9.48 o 
   1   5   6        2.26       -3.39     16.09 o 
   2   5   6        0.84        9.15     10.51 o 
   3   5   6        6.90        1.15     10.74 o 
   4   5   6      157.68      155.24     18.20 o 
   5   5   6       75.83       54.59     14.97 o 
   6   5   6        1.69      -10.57     33.39 o 
  -3   6   6       98.82      115.15     19.45 o 
  -2   6   6       66.03       61.69     18.16 o 
  -1   6   6       70.04       93.34     19.48 o 
   0   6   6       63.76       74.84     18.21 o 
   1   6   6       28.31        4.94     17.11 o 
 -13   1   7       95.32      114.06     17.85 o 
 -12   1   7      122.97      139.39     15.09 o 
 -11   1   7       57.01       83.34     19.05 o 
 -10   1   7      122.22      141.91     13.44 o 
  -9   1   7       82.68       74.00     10.71 o 
  -8   1   7      229.63      237.04     16.85 o 
  -7   1   7      253.07      230.10     11.30 o 
  -6   1   7       94.08       98.23     12.37 o 
  -5   1   7      181.69      187.33     10.20 o 
  -4   1   7      219.97      231.72     26.90 o 
  -3   1   7      252.98      259.44     11.07 o 
  -2   1   7      223.16      219.18     11.54 o 
  -1   1   7      643.18      641.76     15.60 o 
   0   1   7      573.34      578.62     14.83 o 
   1   1   7      210.68      226.12     11.26 o 
   2   1   7      405.27      408.03     10.35 o 
   3   1   7      190.26      186.91     10.43 o 
   4   1   7      383.63      400.88     17.66 o 
   5   1   7      321.52      295.49     12.60 o 
   6   1   7        2.89        2.55      8.05 o 
   7   1   7      152.89      153.37     11.71 o 
   8   1   7      230.69      212.91     13.44 o 
   9   1   7      155.22      178.66     14.61 o 
  10   1   7      159.78      182.21     14.28 o 
 -12   2   7       24.33       31.56     14.35 o 
 -11   2   7        1.37       -7.75     12.17 o 
 -10   2   7        6.92        1.30     11.09 o 
  -9   2   7        0.09      -10.02     10.02 o 
  -8   2   7        4.71       22.77     13.02 o 
  -7   2   7       16.13       12.25      8.23 o 
  -6   2   7       31.94       39.86     11.12 o 
  -5   2   7       61.30       59.27     11.64 o 
  -4   2   7       61.96       66.83     11.41 o 
  -3   2   7      249.43      247.51     12.41 o 
  -2   2   7       59.04       55.51      7.88 o 
  -1   2   7       10.95       19.86      7.55 o 
   0   2   7       10.90       13.40      6.28 o 
   1   2   7        2.02       -5.93      5.93 o 
   2   2   7        3.52       14.96      8.60 o 
   3   2   7        3.95        1.85      7.65 o 
   4   2   7       41.79       42.38      8.95 o 
   5   2   7        1.90       -1.94      8.82 o 
   6   2   7       15.27       -9.80     12.44 o 
   7   2   7        5.14        6.63     14.31 o 
   8   2   7       32.29       42.86     16.81 o 
   9   2   7       34.91       56.44     17.16 o 
  10   2   7        0.83       16.64     17.76 o 
 -11   3   7       71.00       82.94     17.30 o 
 -10   3   7       30.39       56.21     14.92 o 
  -9   3   7       25.34       50.33     12.80 o 
  -7   3   7       57.19       35.61     12.47 o 
  -6   3   7      274.05      215.39     16.32 o 
  -5   3   7      405.79      355.89     19.45 o 
  -4   3   7       41.48       34.70     12.06 o 
  -3   3   7      485.12      524.79     21.76 o 
  -2   3   7      360.27      348.20     19.39 o 
  -1   3   7       48.33       63.80      9.20 o 
   0   3   7      251.66      245.75     12.03 o 
   1   3   7       52.40       53.55      9.07 o 
   2   3   7      102.46      109.51     10.26 o 
   3   3   7      343.96      339.97     13.89 o 
   4   3   7      141.50      158.52     12.19 o 
   5   3   7      201.86      195.87     12.74 o 
   6   3   7      341.46      288.79     14.76 o 
   7   3   7      158.90      162.51     13.50 o 
   8   3   7       45.20       43.35     12.93 o 
   9   3   7       97.26      128.03     20.79 o 
  -9   4   7        2.35       16.52     12.37 o 
  -8   4   7       23.90       27.57     11.13 o 
  -7   4   7       28.04       27.02     13.11 o 
  -6   4   7       15.07       12.04     12.77 o 
  -5   4   7        1.01       28.60     12.57 o 
  -4   4   7        0.06       -0.45     12.24 o 
  -3   4   7        2.24       30.76     14.71 o 
  -2   4   7        0.04        8.07      9.80 o 
  -1   4   7        3.89       12.60      9.82 o 
   0   4   7        2.41       -5.31      9.84 o 
   1   4   7       16.35       12.56     10.07 o 
   2   4   7       27.94       22.26     10.37 o 
   3   4   7       11.56       15.20     10.58 o 
   4   4   7        3.73       -7.64     11.11 o 
   5   4   7       17.75       15.08     11.75 o 
   6   4   7        0.33      -12.01     12.01 o 
   7   4   7        0.61        3.92     27.48 o 
  -6   5   7       79.17       80.72     17.30 o 
  -3   5   7       81.95       80.27     11.82 o 
  -2   5   7       25.00       18.98     15.25 o 
  -1   5   7       50.49       31.64     12.15 o 
   0   5   7       60.58       43.84     11.84 o 
   1   5   7      199.42      216.37     14.80 o 
   2   5   7      399.34      399.95     17.83 o 
   3   5   7       39.78       46.10     13.86 o 
 -11   0   8       32.93       43.76     19.58 o 
 -10   0   8       48.28       46.89     18.45 o 
  -9   0   8      148.82      140.43     18.28 o 
  -8   0   8      384.04      323.58     20.05 o 
  -6   0   8       16.00        4.81     11.02 o 
  -5   0   8      125.22      119.06     14.38 o 
  -4   0   8       34.98       41.37     12.87 o 
  -3   0   8       22.17        8.39     12.55 o 
  -2   0   8      614.54      641.65     24.63 o 
  -1   0   8      727.28      788.10     26.04 o 
   0   0   8       90.18      127.23     14.65 o 
   1   0   8      174.53      181.54     16.31 o 
   2   0   8      169.20      200.76     17.00 o 
   3   0   8      431.08      448.37     21.19 o 
   4   0   8      509.53      496.79     21.21 o 
   5   0   8       12.04        1.58     12.75 o 
   6   0   8       16.24       15.67     14.48 o 
   7   0   8      218.28      233.67     20.03 o 
   8   0   8       76.29       56.42     17.07 o 
   9   0   8      161.47      179.83     21.64 o 
 -11   1   8        0.13        0.86     13.43 o 
 -10   1   8        0.14       -4.92     11.66 o 
  -9   1   8        3.43       -2.76     10.72 o 
  -8   1   8        3.78        5.98     14.18 o 
  -7   1   8        6.30       13.11     17.67 o 
  -6   1   8       50.35       36.27      8.96 o 
  -5   1   8       17.71       24.64     22.89 o 
  -4   1   8       12.86       15.70     13.73 o 
  -3   1   8       20.96       27.96     15.54 o 
  -2   1   8       13.54        5.76      8.72 o 
  -1   1   8       25.48       15.55      8.69 o 
   0   1   8        1.83       -7.40      7.84 o 
   1   1   8        4.54        4.52     12.01 o 
   2   1   8        0.62       -8.48      8.48 o 
   3   1   8       37.48       37.73      8.99 o 
   4   1   8       14.00       12.40     11.47 o 
   5   1   8      171.36      200.09     12.68 o 
   6   1   8      104.22      102.37     11.64 o 
   7   1   8        1.12       -7.97     10.93 o 
   8   1   8        0.46       16.14     11.93 o 
 -10   2   8       17.99       45.11     15.40 o 
  -9   2   8       53.37       41.84     10.71 o 
  -7   2   8       72.39       70.22     13.91 o 
  -6   2   8      228.44      196.14     16.83 o 
  -5   2   8       84.17       75.89     14.48 o 
  -4   2   8      445.52      446.83     21.52 o 
  -3   2   8      488.57      504.54     23.06 o 
  -2   2   8       32.86       43.03     14.67 o 
  -1   2   8      120.85      147.37     16.78 o 
   0   2   8      127.12      158.37     16.22 o 
   1   2   8      149.80      186.60     16.59 o 
   2   2   8      162.52      163.16     18.34 o 
   3   2   8       29.99       22.08      9.86 o 
   4   2   8      111.75      116.34     11.41 o 
   5   2   8      181.94      190.00     18.27 o 
   6   2   8      140.72      167.38     19.11 o 
   7   2   8      138.43      144.24     20.12 o 
   8   2   8      178.38      192.16     20.46 o 
  -9   3   8       19.14       24.70     12.62 o 
  -7   3   8        2.52       -7.70     14.42 o 
  -6   3   8      137.02       89.51     15.82 o 
  -5   3   8        0.72        5.93     13.53 o 
  -4   3   8      167.90      143.24     15.80 o 
  -3   3   8       51.09       45.27     14.38 o 
  -2   3   8        7.61       -8.14     14.19 o 
  -1   3   8        1.13       -8.61     13.60 o 
   0   3   8       19.15       14.39     11.85 o 
   1   3   8       40.90       43.19     11.05 o 
   2   3   8        6.69        7.13     25.00 o 
   3   3   8        1.93       -2.65     10.77 o 
   4   3   8        0.91      -11.04     11.04 o 
   5   3   8        4.70       -5.76     11.54 o 
   6   3   8       18.67       64.49     59.37 o 
  -6   4   8      214.38      187.72     18.56 o 
  -5   4   8       44.89       57.58     15.76 o 
  -4   4   8        6.91       -7.52     14.69 o 
  -3   4   8       28.48       30.07     15.07 o 
  -2   4   8       48.90       65.26     16.42 o 
  -1   4   8      136.19      149.72     13.26 o 
   0   4   8       73.25       76.74     12.53 o 
   1   4   8      100.67      108.08     12.84 o 
   2   4   8      216.73      213.69     15.06 o 
   3   4   8      189.36      201.74     15.90 o 
   4   4   8      137.07      156.20     14.51 o 
  -9   1   9      110.56      110.47     12.98 o 
  -8   1   9       38.72       29.48     14.87 o 
  -7   1   9       17.10       28.78     10.49 o 
  -6   1   9       59.34       52.71     10.57 o 
  -5   1   9      148.80      138.12     12.16 o 
  -4   1   9      145.62      179.71     21.43 o 
  -3   1   9      108.10      134.18     12.20 o 
  -2   1   9      190.74      212.92     14.34 o 
  -1   1   9       77.76       80.55     11.43 o 
   0   1   9       87.10      113.79     11.58 o 
   1   1   9      117.78      124.44     11.83 o 
   2   1   9       72.41       79.74     11.53 o 
   3   1   9      180.53      184.95     13.29 o 
   4   1   9       36.55       52.78     11.44 o 
   5   1   9       20.53       18.58     12.92 o 
   6   1   9      153.97      153.49     14.21 o 
  -7   2   9        1.38      -11.08     14.80 o 
  -6   2   9        1.49       21.56     14.98 o 
  -5   2   9       46.73       22.55     15.73 o 
  -4   2   9      110.97      129.30     18.23 o 
  -3   2   9        3.76       33.05     16.74 o 
  -2   2   9       32.60       38.50     16.27 o 
  -1   2   9        0.48       -8.30     15.14 o 
   0   2   9        0.07      -10.41     14.87 o 
   1   2   9        4.49       -4.63     15.61 o 
   2   2   9        1.86       -0.05     17.59 o 
   3   2   9       21.82       20.76     16.86 o 
   4   2   9       34.43       13.95     17.62 o 
   5   2   9       32.65       45.29     19.23 o 
  -6   3   9       37.04       19.23     16.22 o 
  -5   3   9       12.17       20.37     16.76 o 
  -4   3   9      106.99      100.61     17.72 o 
  -3   3   9       25.96       23.60     17.05 o 
  -2   3   9       80.11       77.29     19.23 o 
  -1   3   9       94.46       89.80     18.60 o 
   0   3   9       43.15       41.64     17.52 o 
   1   3   9      140.55      163.52     37.35 o 
   2   3   9      104.70      102.75     20.07 o 
   3   3   9       96.16      117.11     20.73 o 
  -5   0  10       39.17       58.40     17.40 o 
  -4   0  10       50.88       42.35     18.11 o 
  -3   0  10      107.44      115.83     18.47 o 
  -2   0  10       47.15       54.13     18.09 o 
  -1   0  10       24.83       37.15     18.38 o 
   0   0  10       64.47       59.49     18.69 o 
   1   0  10       36.25       69.93     18.63 o 
   2   0  10       84.39       87.75     18.90 o 
  -5   1  10      109.13       88.52     12.99 o 
  -4   1  10        0.01      -11.52     11.52 o 
  -3   1  10       86.81       92.23     15.77 o 
  -2   1  10        1.03       -9.97     12.09 o 
  -1   1  10        3.77        8.67     22.98 o 
   0   1  10        1.89        0.75     14.14 o 
   1   1  10        8.12      -18.21     18.21 o 
   2   1  10       80.68       53.05     18.62 o 
                                                 
